# Supplementary material for: Analysis of Fungal Microbiomes in Edible Medicinal Morindae Officinalis Radix and Alpiniae Oxyphyllae Fructus Using DNA Metabarcoding
Source: Foods. 2022 Jun 14;11(12):1748. doi: 10.3390/foods11121748 (PMC9222558; doi:10.3390/foods11121748)
Supplement: Supplementary file 1 [file foods-11-01748-s001.zip]

Archive with 1 entries (1 files):
- foods-1748356-supplementary.pdf
